# Supplementary material for: When Two-Fold Is Not Enough: Quantifying Uncertainty in Low-Copy qPCR
Source: Int J Mol Sci. 2025 Aug 12;26(16):7796. doi: 10.3390/ijms26167796 (PMC12387016; doi:10.3390/ijms26167796)
Supplement: Supplementary file 1 [file ijms-26-07796-s001.zip]

Archive with 2 entries (2 files):
- Supplementary Data File v.4.xlsx
- Supplementary Figures_v.pdf
