# Supplementary material for: When Two-Fold Is Not Enough: Quantifying Uncertainty in Low-Copy qPCR
Source: Int J Mol Sci. 2025 Aug 12;26(16):7796. doi: 10.3390/ijms26167796 (PMC12387016; doi:10.3390/ijms26167796)
Supplement: Supplementary file 1 [file ijms-26-07796-s001.zip › Supplementary Data File v.4.xlsx]

## Sheet: Suppliers
ddPCR/qPCR instruments and accessories
Supplier	Description	Part No
BioRad Watford UK	CFX Opus	12011319
	CFX Connect	N/A
	CFX Duet	12016265
	C1000 PCR cycler	1851197
	CFX QX200 Droplet Generator	1864002
	CFX QX200 Droplet Reader	1864003
	PX1 PCR plate sealer	1814000
	ddPCR probe supermix (-dUTP)	1863024
	ddPCR EvaGreen supermix (-dUTP)	1864038
	Droplet reader oil	1863004
	Droplet generation oil for SYBR Green	1864005
	Droplet generation oil for probes	1863005
	ddPCR heat seal (foil)	1814040
	qPCR heat seal (clear)	1814035
	ddPCR semi-skirted 96 well ddPCR plate	12001925
	Skirted 96-well plates	HSP9641
Biomolecular Systems London UK	Mic qPCR Cycler	N/A
	4-tube strip	MIC-tubes
Agilent Santa Clara CA USA	Bioanalyser 2100	Discontinued
Reagents, software,
Supplier	Description	Part No
LGC Biosearch Technologies Teddington UK	RapiDxFire 5x Master Mix	30050-1
Premier Biosoft San Francisco CA USA	Beacon Designer 8.21	N/A
Sigma Aldrich Haverhill UK	Primers and probes	N/A
ThermoFisher Waltham MA USA	Nuclease-free water	AM9922
PCRBiosystems	UltraScript RT	PB30.11-10
	Clara Probe 1-Step Mix	PB25.83-01
Qiagen	RNeasy Mini Kit	74104

## Sheet: Fig. 1
GAPDH-A							GAPDH-B
Copy No	Cq1	Cq2	Cq3	Cq4	Cq5		Copy No	Cq1	Cq2	Cq3	Cq4	Cq5
18000000	14.41	14.35	14.44	14.37	14.37		100000000	10.7	10.38	10.3	10.64	10.66
1800000	17.89	17.83	17.95	17.83	17.84		10000000	14.75	14.56	14.69	14.42	14.43
180000	21.02	20.92	20.76	20.84	20.8		1000000	17.75	17.48	17.44	17.35	17.42
18000	24.49	24.43	24.39	24.41	24.55		100000	21.05	20.79	20.87	20.8	20.92
1800	28	27.82	27.53	27.75	27.61		10000	25.02	24.81	24.75	25	24.9
180	31.49	31.64	31.27	32.24	31.4		1000	28.2	28.09	27.95	28.15	28.12
18	34.37	33.76	33.98	34.01	34.04		100	31.17	30.99	31.22	31.32	31.1
ACTA2-A							ACTA2-B
Copy No	Cq1	Cq2	Cq3	Cq4	Cq5		Copy No	Cq1	Cq2	Cq3	Cq4	Cq5
1500000	17.4209	17.2769	17.2874	17.3204	17.34		7000000	15.21	15.22	15.16	15.16	15.24
150000	21.0563	21.1386	21.0712	21.1145	21.0376		700000	19.03	18.93	18.9	19.22	19.03
15000	24.7344	24.4943	24.4854	24.4377	24.4743		70000	22.48	22.21	22.24	22.23	22.33
1500	28.1746	28.0345	28.0471	27.9972	28.0905		7000	26.07	25.9	25.91	25.83	26.07
150	31.4236	31.3776	31.442	31.5026	31.43		700	29.67	29.44	29.37	29.51	29.4
15	34.8957	34.9148	34.9333	34.5561	34.76		70	33.32	32.49	32.72	33.12	33.14
CDKN1							C. auris
Copy No	Cq1	Cq2	Cq3	Cq4	Cq5		Copy No	Cq1	Cq2	Cq3	Cq4	Cq5
10000000	15.21	15.27	15.07	15.19	15.11		900000	15.2	15.14	15.21	15.15	15.16
1000000	18.84	18.7	18.64	18.57	Error		90000	18.62	18.57	18.66	18.56	18.58
100000	22.16	21.98	21.75	21.82	Error		9000	21.74	21.62	21.5	21.59	21.59
10000	25.4	25.21	25.35	25.35	25.49		900	25.27	25.22	25.18	25.19	25.34
1000	28.74	28.83	28.58	28.61	28.94		90	28.73	28.57	28.31	28.52	28.4
100	32.14	31.61	32.26	31.9	31.91		9	32.29	32.42	32.13	33.04	32.21
IGF-1
Copy No	Cq1	Cq2	Cq3	Cq4	Cq5
1000000	17.69	17.87	17.52	17.62	17.69
100000	21.01	20.93	20.91	20.9	21.01
10000	24.64	24.61	24.47	24.44	24.64
1000	27.84	28	28.05	27.99	27.84
100	31.2	31.37	31.43	31.69	31.2
10	33.97	33.99	34.36	34.71	33.945

## Sheet: Fig. 2
A							B		C		D and E		F and G
20 µL	10 µL	5 µL	2.5 µL	1 µL			5µL	20µL	5µL	20µL	5µL	20µL	5µL	20µL
22.05	22.3	22.8	23.3	24.61			31.5	31.1	28.76	28.48	31.25	30.65	28.96	28.74
22.03	22.4	22.9	23.3	25.07			31.69	31.21	28.45	28.3	31.11	30.88	29.18	28.51
22.07	22.4	22.8	23.4	24.81			31.69	31.21	28.53	28.39	31.3	30.74	29.06	28.28
22.02	22.4	23	23.4	25.3			31.85	31.22	28.53	28.13	31.4	30.83	29.14	28.13
22.03	22.3	22.8	23.3	27.07			31.87	31.24	28.43	28.47	31.49	30.78	29.1	28.11
22.01	22.4	22.9	23.3	26.52			31.91	31.34	28.62	28.47	31.75	30.83	29.21	28.27
22.01	22.3	22.7	23.4	25.87			31.57	30.91	28.35	28.48	31.65	30.94	29.2	28.37
22.01	22.5	22.8	23.4	24.31			31.66	31.01	28.38	28.54	31.62	31.12	29.18	28.71
22.06	22.3	22.7	23.5	24.57			31.94	31.08	28.79	28.53	31.58	30.86	29.29	28.1
22.05	22.3	22.8	23.3	24.33			32.06	31.14	28.59	28.51	31.36	30.66	29.3	28.55
22.07	22.3	22.7	23.3	23.89			32.14	31.27	28.57	28.57	31.32	31.04	29.19	28.43
22.05	22.4	22.9	23.3	24.75			32.24	31.4	28.63	28.44	31.23	30.98	29.21	28.73

## Sheet: Fig. 3
A				B				C
FAM 1	FAM 2	FAM 3	FAM 4	FAM 1	FAM 2	FAM 3	FAM 4	FAM 1	FAM 2	FAM 3	FAM 4
20.345	19.4459	18.5669	18.1019	26.4466	25.5975	25.0384	24.5972	29.7017	29.0853	28.3734	27.8159
20.2627	19.3034	18.3903	18.1727	26.3652	25.656	24.9772	24.5902	29.8256	29.0789	28.3099	27.9633
20.2509	19.2774	18.3578	18.0499	26.36	25.6209	24.9983	24.5544	30.0013	29.0117	28.4795	27.833
20.1111	19.2801	18.4122	18.1362	26.3011	25.4786	25.0677	24.4766	30.2924	28.726	28.7506	27.937
20.3241	19.2422	18.7503	18.0927	26.4336	25.5682	24.9821	24.5237	30.0073	29.0619	28.2486	27.9055
20.1924	19.2773	18.529	18.0878	26.2221	25.4278	24.9452	24.5552	29.9256	29.1641	28.1875	28.1212
20.2693	19.2447	18.9642	18.1363	26.3218	25.6002	25.0398	24.4736	30.1267	28.9481	28.5154	27.8948
20.1871	19.323	18.789	18.1541	26.281	25.5155	24.9874	24.4542	29.8258	28.7929	28.2977	28.025
20.3653	19.3595	18.4899	18.0644	26.3876	25.6717	25.164	24.5835	29.9959	28.8414	28.3374	28.0394
20.1943	19.3978	18.5053	18.2004	26.4688	25.3576	25.0046	24.4817	30.0037	28.8224	28.4335	27.8621
20.3814	19.4313	18.5742	18.1505	26.5251	25.4792	25.0619	24.5985	30.1365	29.1369	28.4346	28.067
20.3609	19.3258	18.5704	18.2579	26.41	25.6733	25.1204	24.6556	30.4394	29.0108	28.3329	27.9998
D				E				F
FAM 1	FAM 2	FAM 3	FAM 4	FAM 1	FAM 2	FAM 3	FAM 4	FAM 1	FAM 2	FAM 3	FAM 4
25.1344	24.8001	24.1509	23.5745	29.1819	28.2841	27.6023	27.0457	28.9709	27.8956	27.4131	27.0949
25.3916	24.7484	24.2129	23.5344	29.0279	28.217	27.4712	27.1523	29.1367	28.0234	27.4434	27.2815
25.4177	24.6643	24.2071	23.6685	29.1801	28.1857	27.6749	27.0184	29.182	28.256	27.5514	27.1806
25.3668	24.6844	24.051	23.6071	29.1594	28.2415	27.3026	27.0746	29.1592	28.1909	27.6904	27.2502
25.3351	24.6317	24.0994	23.6052	29.0355	28.2175	27.4019	27.0918	29.1938	28.0698	27.563	27.1606
25.5094	24.5429	24.1977	23.6286	29.1888	28.3999	27.5901	27.0503	29.0264	28.0581	27.4182	27.184
25.5145	24.5988	24.1851	23.7889	29.2957	28.299	27.4517	26.9172	29.0364	28.1807	27.6059	27.2509
25.6164	24.6481	24.1333	23.6816	29.0752	28.4185	27.3659	27.1331	29.2041	27.9985	27.5323	27.1938
25.3552	24.6941	24.0455	23.5041	29.2381	28.2642	27.6133	26.9962	28.9973	28.0996	27.5698	27.3084
25.3879	24.666	24.1828	23.6194	29.3077	28.2895	27.6342	27.2647	29.2668	28.0435	27.5226	27.2208
25.3741	24.6952	24.2079	23.7636	29.2719	28.1685	27.5629	27.0678	29.0673	28.1154	27.6111	27.2141
25.4428	24.6912	24.205	23.7677	29.253	28.0786	27.5366	27.184	29.207	28.2237	27.4806	27.2348

## Sheet: Fig. 4
A
1	2	3	4
33.24	32.39	30.84	30.32
33.53	31.88	30.57	30.63
33.11	32.17	31.1	30.46
33.08	32.58	31.06	30.26
33.84	32.27	30.82	30.24
33.4	32.14	30.43	30.28
33.2	32.44	30.89	30.46
33.4	32.05	30.65	30.43
33.27	32.5	30.9	30.3
33.4	32.25	30.62	30.26
33.19	32.13	30.56	30.44
33.32	32.29	30.57	30.48
33.01	32.06	30.28	30.66
33.42	32.23	30.77	30.37
33.65	31.82	30.38	30.69
33.69	31.65	30.2	30.45
B
1	2	3	4
31.85	31.07	30.34	30.75
31.74	30.87	30.64	30.35
32.26	31.19	30.43	30.31
32.63	31.11	30.65	30.02
31.98	31.23	30.3	30.45
31.94	30.65	30.47	30.26
31.59	31.26	30.14	30.43
31.75	31.07	30.25	30.12
31.62	31.49	30.48	30.34
31.74	30.58	30.42	30.13
31.92	31.35	30.33	30.47
32.19	31.31	30.22	30.3
32.31	30.76	30.34	30.5
32.03	31.16	30.79	30.22
31.92	31.09	31.07	30.58
32.12	31.23	30.31	31.15
C
1	2	3	4
32.88	31.76	31.56	30.59
32.95	31.91	31.58	31.13
33.06	32.08	31.36	31.12
32.7	32.03	32.02	31.28
32.62	32.01	31.39	31.3
32.36	32.15	31.53	31.13
32.55	31.87	31.54	30.89
32.95	32.1	31.57	31.55
32.72	31.63	31.82	31.13
32.81	32	31.57	30.93
32.4	31.91	31.51	31.3
33.01	31.89	31.84	30.98

## Sheet: Fig. 5
A							D		E				F
FAM 1	HEX 1	FAM 2	HEX 2	FAM 3	HEX 3		GAPDH	ACTA2		GAPDH	ACTA2		GAPDH S1	ACTA S1	GAPDH S2	ACTA S2	GAPDH S3	ACTA S3	GAPDH S4	ACTA S4	GAPDH S5	ACTA S5	GAPDH S6	ACTA S6
20.0457	22.8024	23.7408	26.6399	28.9578	31.926		22.5575	28.86		25.0646	31.9523		22.3396	28.6666	22.4873	28.9465	22.2659	28.6365	22.3035	28.7268	22.2547	28.5587	22.2634	28.478
20.1197	22.8585	23.7603	26.9244	29.0168	31.5902		22.5787	29		25.2701	32.1606		22.2184	28.5688	22.3194	28.6484	22.2645	28.4904	22.2039	28.5981	22.1741	28.5692	22.1175	28.5576
19.9221	22.7631	24.0211	26.8166	28.8393	31.5145		22.64	28.85		25.2061	31.5881		22.2863	28.6056	22.3884	28.6085	22.298	28.6297	22.2351	28.5779	22.1741	28.5277	22.3499	28.535
19.8729	22.6958	23.7599	26.7088	29.0418	31.9193		22.5966	28.96		25.0178	31.9561		22.2079	28.7909	22.1859	28.8288	22.3433	28.635	22.2402	28.5722	22.177	28.6795	22.2774	28.4985
19.9366	22.7079	23.4687	26.3949	28.7256	31.6957		22.4396	28.69		25.22	31.4419
19.867	22.6799	23.6752	26.5036	28.6087	31.5945		22.5397	28.88		25.141	31.5659
19.9401	22.761	23.5245	26.4489	28.5622	31.6527		22.5278	28.74		24.851	31.4844		G
19.8105	22.6078	23.5944	26.4751	28.6207	31.3539		22.4769	28.71		24.956	31.8755		GAPDH S1	ACTA S1	GAPDH S2	ACTA S2	GAPDH S3	ACTA S3	GAPDH S4	ACTA S4	GAPDH S5	ACTA S5	GAPDH S6	ACTA S6
20.0297	22.9127	23.6676	26.4628	28.6815	31.7443		22.3946	28.58		25.0816	31.1041		24.16	31.4743	24.6551	31.378	24.9419	31.6865	24.9952	31.1953	24.8609	31.4005	24.9548	31.0764
19.8743	22.6842	23.6776	26.5195	28.5164	31.5011		22.3307	28.49		25.1022	31.2548		24.5408	31.1583	24.7411	31.258	24.9304	31.5549	25.2336	31.8812	24.9844	31.4589	25.0015	31.3
20.0374	22.8545	23.4696	26.5917	28.7535	31.9135		22.4568	28.71		25.0336	31.7597		24.6042	31.2277	24.8098	31.2927	25.0865	30.7202	25.0912	30.9273	24.8239	31.1213	24.7268	31.2016
19.836	22.7069	23.5576	26.4466	28.4221	31.0885		22.5278	28.8		25.087	32.1098		24.5125	31.0396	24.7091	31.1824	24.8975	30.5695	24.6656	31.364	24.6218	31.0623	24.6867	31.0709
19.8685	22.7487	23.9401	26.5842	28.8408	31.5626		22.4864	28.73		25.1506	31.4767
19.8247	22.6889	23.8308	26.5362	29.0491	31.6824		22.4649	28.73		25.1439	31.3537
20.1528	23.0022	23.9488	26.6502	28.9845	31.9049		22.4469	28.67		25.001	31.26
							22.5772	28.9		24.8763	31.3113
B							22.4558	28.69		25.0229	31.2247
FAM 1	HEX 1	FAM 2	HEX 2	FAM 3	HEX 3		22.3997	28.56		25.061	31.6255
19.4157	22.4685	23.2077	26.4029	28.276	31.3917		22.3603	28.56		25.2108	31.7763
19.356	22.4627	23.2061	26.2808	28.2097	31.2609		22.5614	28.95		25.0953	31.5649
19.4213	22.4943	23.1805	26.3162	28.2322	31.8154		22.4176	28.58		25.0927	31.7577
19.3478	22.4588	23.1212	26.3206	28.2604	31.0954		22.4244	28.81		25.0968	31.4944
19.2844	22.3411	23.1419	26.2734	28.1791	31.2967		22.493	28.82		24.9661	32.0256
19.3657	22.4234	23.2195	26.3276	28.0757	31.1423		22.5421	28.88		24.8698	31.5906
19.3342	22.478	23.2204	26.2896	28.2374	31.3585		22.5183	28.96		24.8187	31.0131
19.3615	22.4242	23.0936	26.1597	28.0836	30.9915		22.4458	28.75		25.0429	31.7992
19.3047	22.3123	23.1789	26.4631	28.2351	31.7256		22.3758	28.61		24.9309	31.4335
19.4389	22.6119	23.1927	26.2488	28.077	31.4077		22.3858	28.59		25.0171	31.7564
19.3937	22.4729	23.1586	26.3384	28.1438	31.2195		22.5644	29		25.153	31.1969
19.4331	22.4545	23.136	26.2214	28.1039	31.1421		22.4081	28.74		24.9303	31.884
19.2865	22.3871	23.124	26.1442	28.1973	31.0362		22.3746	28.59		25.0002	31.7463
19.3389	22.4394	23.3083	26.3714	28.3215	31.5062		22.4896	28.66		25.0923	32.123
19.3345	22.4509	23.2543	26.3089	28.2476	31.4333		22.5772	28.82		24.8775	31.7485
19.382	22.4411	23.1855	26.3975	28.1737	31.1781		22.5641	29.05		25.05	31.7562
							22.4901	28.74		24.6339	31.0453
							22.4714	28.62		24.8935	32.0722
							22.425	28.78		24.7408	31.7695
							22.4017	28.72		25.0355	31.8735
							22.4461	28.7		25.0216	32.3129
							22.4502	28.72		24.8917	31.2508
							22.4987	28.78		24.6795	31.689
							22.6291	28.98		24.6535	30.8579
							22.6041	28.96		24.9199	31.407
							22.4533	28.83		24.9524	31.6765
							22.4687	28.84		24.9918	31.5956
							22.4577	28.73		25.0293	31.8746
							22.456	28.73		25.3046	31.825
							22.5887	28.88		25.1441	31.6358

## Sheet: Fig. 6
A						B
FAM x 1	FAM x 2	FAM x 3	FAM x 4	HEX 1		FAM x 1	FAM x 2	FAM x 3	FAM x 4	HEX
24.7222	23.5875	23.2382	22.7473	28.7374		25.1599	24.1011	23.6298	23.1718	28.3514
24.7532	23.6623	23.1224	22.6724	28.7366		25.088	24.0824	23.5535	23.1646	28.4647
24.6133	23.5719	23.1367	23.0115	28.4331		25.2125	24.1367	23.5955	23.1727	28.4778
24.5542	23.476	23.0386	22.6458	28.5382		25.101	24.0852	23.5219	23.1703	28.5171
24.5936	23.5315	23.0396	22.5385	28.623		25.0481	24.2	23.5045	23.1775	28.1813
24.6013	23.4456	23.0142	22.5905	28.4652		25.2131	24.1268	23.5741	23.2606	28.4171
24.6583	23.5238	23.0635	22.6101	28.6513		25.1288	24.1483	23.5812	23.2476	28.4113
24.6504	23.5203	23.0596	22.6277	28.7185		25.1742	24.0337	23.6067	23.2295	28.4324
24.6582	23.5245	23.0263	22.6111	28.6248		25.0891	24.1097	23.6134	23.1297	28.2997
24.553	23.5845	23.0685	22.6034	28.4641		25.1934	24.1802	23.5404	23.1462	28.3702
24.6838	23.5165	23.0825	22.6043	28.5476		25.1747	24.2124	23.575	23.1512	28.2943
24.6347	23.581	23.083	22.6922	28.5675		25.2121	24.1813	23.4721	23.134	28.4569
24.7227	23.5987	23.0992	22.6293	28.6998
24.7189	23.6134	23.1717	22.7905	28.7623
24.8977	23.7907	23.2606	22.8502	28.8622
24.9358	23.7724	23.3533	22.8783	28.964
D						E
FAM x 1	FAM x 2	FAM x 3	FAM x 4	HEX		FAM x 1	FAM x 2	FAM x 3	FAM x 4	HEX
30.5672	30.0079	28.8876	28.3285	31.8256		30.3895	29.7702	28.8013	28.5059	31.6225
30.6166	29.6804	28.7494	28.1806	31.4181		30.7638	29.7928	28.6819	28.2468	31.6598
30.5995	30.1281	29.0733	28.4512	31.5344		30.4237	29.5567	28.9447	28.3695	31.3887
30.6475	29.7139	28.9717	28.3495	31.7729		30.4778	29.6242	28.7762	28.4113	31.8731
30.4648	29.7099	28.6522	28.4273	31.5571		30.2191	29.4451	28.882	28.351	31.7436
30.4168	29.5287	28.5892	28.3016	31.6716		31.1597	29.6422	28.8352	28.5935	31.628
30.5262	29.9658	28.7592	28.4074	31.4437		30.3952	29.5466	28.7402	28.7372	31.5113
30.4364	29.5393	28.6082	28.4056	31.3382		30.4939	29.578	28.8962	28.3541	31.5677
30.5854	29.7627	28.5782	28.3906	31.6538		30.6749	29.4309	28.7867	28.4191	31.5647
30.5585	29.4918	28.5546	28.4484	31.4643		30.7866	29.9992	28.7206	28.374	31.2881
30.4462	29.6487	28.9923	28.4316	32.0323		30.5266	29.6546	29.0787	28.3245	31.5329
30.5966	29.6603	28.5762	28.4929	31.5626		30.6245	29.6159	28.7042	28.479	31.2355
30.7404	29.9216	29.0072	28.3647	31.4989
30.7445	29.6568	28.6754	28.6959	31.5848
30.8749	29.8829	29.0621	28.4227	31.6335
31.0732	30.0375	28.7297	28.5889	31.8347

## Sheet: Fig. S1
GAPDH-A				GAPDH-B				ACTA2-A				ACTA2-B				CDKN1				IGF-1				C. auris
50	20	5		50	20	5		50	20	5		50	20	5		50	20	5		50	20	5		50	20	5
34.6264	37.3014	35.8325		31.4113	32.2798	33.1771		31.78	36.08	32.95		32.02	33.01	33.38		32.2241	31.3487	34.5891		32.3749	34.6043	33.895		32.4909	34.4239	35.3541
36.7469	36.4979	35.9072		31.5084	32.3599	33.2148		32.05	34.5	33.85		32.05	33.3	33.48		32.2575	32.352	35.5476		31.6914	34.3316	34.2576		32.5439	34.2985	35.6113
37.0519	37.4009	37.539		31.5439	32.3635	33.2512		31.55	ND	35.9		32.08	33.5	33.8		32.3599	32.9735	35.7265		32.7262	34.2391	34.4116		33.0524	34.4369	35.7824
33.8897	37.0537	38.0689		31.5602	32.3858	33.3444		31.28	35.28	38.48		32.1	33.6	33.87		32.3683	32.983	36.0714		32.0081	35.547	34.4688		32.421	34.7885	35.8622
33.4496	36.9747	38.3		31.5901	32.4915	33.4879		31.55	36.26	ND		32.14	33.69	34.01		32.4178	33.0506	36.1321		32.0389	33.6254	34.6932		32.1181	34.5837	35.9542
34.867	37.5496	38.9523		31.5912	32.6148	33.5988		31.51	36.69	ND		32.15	34.21	34.02		32.4727	33.0795	36.5723		31.2366	33.7721	35.0351		33.0793	34.2929	35.9859
36.5357	ND	39.037		31.6041	32.6998	33.7093		31.37	36.13	ND		32.18	34.28	34.24		32.6213	33.2059	36.6563		31.9313	33.5197	35.1422		33.2245	34.2667	35.992
33.303	36.245	39.5409		31.6055	32.7086	33.7455		31.72	36.36	ND		32.21	34.3	34.57		32.7708	33.3615	36.663		31.3835	35.5998	35.1835		31.7225	34.6115	36.0318
37.0335	37.6224	ND		31.6179	32.7358	33.7663		31.64	ND	ND		32.29	34.33	34.62		32.7919	33.4056	36.6991		31.4811	33.9196	35.4388		31.7159	34.8088	36.0487
35.1192	38.4664	ND		31.6313	32.8009	33.8743		31.26	36.68	ND		32.51	34.62	35.66		32.8016	33.5144	36.7273		31.483	33.8065	35.5224		32.9454	34.4087	36.0744
35.0803	35.2409	ND		31.6486	32.8108	33.8827		31.46	35.09	ND		32.52	34.82	35.81		32.9572	33.5172	36.8241		31.7703	33.2959	35.5941		33.2576	34.8592	36.212
33.6772	36.6914	ND		31.7108	32.8567	33.8966		31.32	39.42	ND		32.58	34.82	35.83		33.0603	33.6416	36.8813		31.7264	33.2785	35.7877		33.0414	35.0515	36.2495
34.483	36.5295	ND		31.736	32.9383	33.9745		30.95	39.12	ND		32.71	34.97	35.9		33.1173	33.8156	36.9599		31.6227	34.4915	35.9466		32.4866	34.5334	36.254
35.0593	37.4549	ND		31.7624	32.9442	34.0294		31.53	34.51	ND		32.83	35.48	36.03		33.168	33.9289	37.1179		31.7438	35.6898	36.7203		32.8836	34.4903	36.3655
35.7322	38.6553	ND		31.792	32.9829	34.0582		31.26	36.07	ND		32.87	35.74	36.06		33.1746	34.0071	37.2342		32.2444	34.7845	36.8604		33.1659	34.7538	36.4411
34.037	36.9393	ND		31.8062	33.0501	34.1042		31.28	ND	ND		33.01	35.86	36.08		32.67	35.1601	ND		32.27	34.6875	ND		31.9108	34.5067	36.4652
36.8497	35.41	ND		31.8425	33.0548	34.1186		31.26	ND	ND		33.14	35.89	36.11		33.502	34.4418	ND		31.61	34.3159	ND		32.906	34.7184	36.5682
35.0788	35.4711	ND		31.8557	33.0564	34.1608		31.45	33.5	ND		33.28	35.93	37.01		33.4073	34.2637	ND		31.5986	33.9449	ND		32.5894	34.8904	36.6498
36.0445	36.0444	ND		31.8671	33.1224	34.5149		31.2	36.52	ND		33.29	36.33	37.3		33.569	34.5148	ND		32.2388	33.9839	ND		33.0429	35.9441	36.6994
38.1318	35.0525	ND		31.9108	33.2349	ND		31.55	35.53	ND		31.7	ND	ND		33.2058	34.1145	ND		31.2955	32.4338	ND		32.2148	34.7341	36.8479
34.9518	36.2601	ND		32.0337	33.236	ND		31.36	33.93	ND		32.01	32.93	ND		33.7239	34.5678	ND		31.9712	35.4049	ND		33.2517	34.4412	36.8707
34.7133	36.8001	ND		32.1469	33.2453	ND		31.65	36.81	ND		34.05	36.59	ND		33.4039	34.1546	ND		31.7868	34.2943	ND		32.6279	34.6427	37.4327
35.9263	36.3155	ND		32.282	33.3297	ND		31.44	38.31	ND		34.53	36.84	ND		33.473	34.2843	ND		32.4708	33.6512	ND		32.5207	34.5701	37.5815
35.3657	36.44	ND		32.3504	33.457	ND		31.77	38.28	ND		34.77	36.92	ND		33.2387	34.1198	ND		31.9177	34.5107	ND		32.0316	34.4399	ND

## Sheet: Fig. S2
A						B						C
20	10	5	2.5	1		20	10	5	2.5	1		20	10	5	2.5	1
27.48	27.81	27.69	28.27	36.92		26.53	26.65	27.11	27.36	38.61		26.9	27.12	27.43	27.34	29.55
27.31	27.84	28.05	28.27	31.86		26.29	26.61	26.95	27.5	29.79		26.98	27.09	27.42	27.66	35.36
27.48	27.54	28.07	28.45	39.66		26.46	26.97	26.92	27.22	30.73		27.15	27.06	27.43	27.55	31.07
27.44	27.64	27.81	28.27	32.22		26.32	26.55	27.14	27.4	29.87		26.72	27.14	27.28	27.88	31.19
	27.84	28.15	28.22	32.3			26.71	26.91	27.66	35.3			27.1	27.56	27.68	29.83
	27.72	27.88	28.31	31.53			27.07	27.02	27.3	30.45			27.08	27.9	28.14	30.26
	27.39	28.02	28.43	34.54			26.91	27.18	27.14	28.69			27.05	27.49	27.99	33.33
	27.69	27.86	28.4	31.82			26.59	26.94	27.08	30.78			27.23	27.37	27.68	32.68
	27.66	27.55	28.44	36.05			26.57	26.99	27.55	29.59			27.11	27.4	27.62	31.43
	27.46	27.77	28.27	36.93			26.55	27.05	27.27	31.94			27.08	27.44	27.85	32.53

## Sheet: Fig. S3
A to D
A1	A2	A3	A4	B1	B2	B3	B4	C1	C2	C3	C4	D1	D2	D3	D4
14.6005	14.707	14.4509	14.456	20.5023	20.5392	20.5723	20.5529	25.8662	26.0138	25.9149	25.7085	30.4891	30.7165	30.0711	30.4617
14.5979	14.503	14.2571	14.5176	20.3764	20.5225	20.3964	20.3206	26.0095	25.8525	25.8533	25.778	30.6353	30.7455	30.2742	29.5405
14.6774	14.6997	14.3034	14.4454	20.6092	20.4689	20.4067	20.4228	25.611	26.0797	25.743	25.8207	30.2657	30.4924	30.5206	29.9409
14.5354	14.6896	14.1449	14.2858	20.4397	20.2348	20.2665	20.2953	26.0713	25.7605	25.7196	25.6135	30.3539	30.5206	30.1256	30.1595
14.4175	14.406	14.1753	14.3889	20.3066	20.1543	20.2554	20.2822	25.8149	25.6376	25.6106	25.6864	30.3704	30.4168	30.265	29.9812
14.4397	14.6732	14.238	14.5107	20.7962	20.2492	20.3014	20.3236	25.8576	25.7819	25.6955	25.7056	30.2364	30.076	29.6811	30.0404
14.4701	14.4264	14.0794	14.1591	20.2993	20.3085	20.198	20.1856	25.8524	25.4951	25.5201	25.6302	30.4425	30.5297	30.145	29.7464
14.5025	14.3707	14.1824	14.2981	20.2047	20.2559	20.3095	20.3567	25.9103	25.4152	25.5678	25.5888	30.187	30.4186	29.9826	29.5659
14.3902	14.5391	14.1424	14.3405	20.7463	20.2807	20.3277	20.4085	25.73	25.6374	25.6323	25.6618	30.1252	30.2824	29.783	29.9589
14.5657	14.3877	14.1555	14.2089	20.3758	20.309	20.1876	20.2669	25.7802	25.3605	25.5448	25.635	30.496	30.4903	29.747	29.5899
14.3594	14.4174	14.2058	14.2806	20.3395	20.333	20.2161	20.3085	25.646	25.754	25.1935	25.5885	30.2353	30.2977	29.9309	29.7182
14.3872	14.6337	14.1773	14.4978	20.6384	20.2459	20.3111	20.4222	25.4759	25.5986	25.5536	25.2931	29.8766	30.1765	30.0724	29.9108
14.5276	14.4891	14.1785	14.274	20.3647	20.2862	20.3026	20.2281	25.7214	25.7578	25.7314	25.6635	30.4442	30.5188	30.0271	29.9006
14.5684	14.3245	14.2538	14.3963	20.2626	20.3621	20.2427	20.2849	25.8212	25.6761	25.5472	25.5554	30.1717	30.4274	30.0984	30.0501
14.3488	14.7028	14.1167	14.4478	20.734	20.2472	20.2435	20.4141	25.6535	25.5414	25.6301	25.7233	29.8794	30.7338	29.8542	29.509
14.4807	14.5007	14.1924	14.2992	20.321	20.2726	20.3168	20.2129	25.9799	25.8035	25.5503	25.5849	30.2392	30.4945	30.1651	30.0251
14.3896	14.2681	14.2111	14.3489	20.3291	20.3244	20.3029	20.3283	25.7032	25.577	25.5694	25.5796	30.3507	30.4391	29.7914	30.1104
14.4036	14.6142	14.2336	14.477	20.6957	20.321	20.2347	20.4469	25.7491	25.463	25.6166	25.7714	30.2757	30.24	29.9628	29.6543
14.5485	14.4001	14.2522	14.3596	20.3617	20.3099	20.313	20.1932	26.0113	25.9013	25.6408	25.8505	30.4021	30.5991	29.9106	29.4278
14.4643	14.4618	14.2899	14.4084	20.3468	20.2807	20.2238	20.3222	25.9174	25.4153	25.572	25.7501	30.2455	30.1981	30.4763	29.8713
14.4267	14.7405	14.1459	14.5495	20.7763	20.3165	20.2922	20.5373	25.9224	25.6549	25.6326	25.7291	30.2487	30.3526	29.8452	30.4403
14.5844	14.5608	14.3046	14.6014	20.3916	20.4159	20.4544	20.3429	25.8106	25.9432	25.7544	25.6578	30.8644	30.3587	30.4185	30.0179
14.5975	14.5687	14.3553	14.5954	20.4108	20.4346	20.437	20.365	26.102	26.0209	25.8326	25.6971	30.3366	30.3073	30.2663	29.8063
14.5099	14.8188	14.4015	14.6437	20.7391	20.4217	20.3515	20.6058	26.0784	25.9725	25.7177	25.8348	30.3992	30.6086	30.4309	30.1788
E										F
A1	A2	A3	B1	B2	B3	C1	C2	C3		A1	A2	A3	B1	B2	B3	C1	C2	C3
23.6377	23.5008	23.5847	27.184	27.0804	26.8142	29.2947	29.5438	29.7024		26.7318	26.4269	26.9404	30.1942	30.0356	29.8025	32.4583	33.4763	32.775
23.581	23.4801	23.7223	27.2054	27.0533	27.2101	29.6742	29.9625	29.6576		26.5709	26.8201	26.8869	30.1873	30.3915	30.6827	33.3737	37.9092	33.4579
23.5721	23.5612	23.5981	27.0226	27.0044	27.123	29.9136	29.5614	29.8216		26.8704	26.7476	26.4317	30.0323	30.1536	29.9489	33.3044	33.9538	32.6621
23.6049	23.4794	23.6424	27.1873	27.0813	27.2864	30.0565	29.3408	29.7108		26.8325	26.4388	26.9391	30.0653	29.837	30.2755	32.3641	33.2835	34.2806
23.4828	23.5504	23.6385	26.8937	26.8888	27.1928	29.617	29.8444	30.0758		26.325	26.6859	26.9934	29.8853	29.7643	30.223	33.2355	33.8754	33.3258
23.629	23.5797	23.6997	27.0244	27.2461	27.2425	29.9626	29.9277	29.5865		26.8071	26.7178	26.78	29.8232	30.6468	30.2085	32.8109	32.7096	33.6924
23.5743	23.4869	23.8616	27.2011	27.0852	27.1686	29.701	29.5554	29.9743		26.7473	26.4572	27.0573	30.0481	29.9276	30.2113	32.3335	33.1556	33.2698
G										H
A1	A2	A3	B1	B2	B3	C1	C2	C3		A1	A2	A3	B1	B2	B3	C1	C2	C3
22.8461	23.1354	23.0203	26.3672	26.4799	26.447	29.1814	29.1629	29.0499		25.5689	25.566	25.5722	28.7767	29.0722	28.9916	31.7839	32.508	32.0923
23.0751	22.9484	22.9924	26.3071	26.4285	26.4914	29.1657	28.9959	29.5693		25.724	25.3151	25.6477	28.8752	28.7395	29.1384	31.3373	32.7019	33.8194
23.0859	22.9046	22.8548	26.3951	26.4225	26.4419	28.8286	28.8277	29.0643		25.604	25.4168	25.618	29.1161	29.1459	28.9872	31.2119	31.5396	32.4338
22.9288	22.8955	22.8904	26.4155	26.2657	26.4073	29.1234	28.7527	29.4257		25.4132	25.4285	25.5847	28.799	28.6778	29.3691	31.7276	31.3694	32.5484
22.767	22.8163	22.9381	26.204	26.4719	26.2566	29.099	29.0177	29.2536		25.4076	25.297	25.6948	29.1395	28.9175	29.0087	31.0778	32.0085	32.8258

[truncated: 3 more sheets: Fig. S4, Fig. S6, Fig. S7]
